# Supplementary material for: Albumin Stabilized Fe@C Core–Shell Nanoparticles as Candidates for Magnetic Hyperthermia Therapy
Source: Nanomaterials (Basel). 2022 Aug 20;12(16):2869. doi: 10.3390/nano12162869 (PMC9414223; doi:10.3390/nano12162869)
Supplement: Supplementary file 1 [file nanomaterials-12-02869-s001.zip]

Archive with 1 entries (1 files):
- nanomaterials-1802872-SI.pdf
